# Supplementary material for: The Interactions of Media Use, Obesity, and Suboptimal Health Status: A Nationwide Time-Trend Study in China
Source: Int J Environ Res Public Health. 2021 Dec 15;18(24):13214. doi: 10.3390/ijerph182413214 (PMC8701945; doi:10.3390/ijerph182413214)
Supplement: Supplementary file 1 [file ijerph-18-13214-s001.zip]

Archive with 1 entries (1 files):
- ijerph-1457477-supplementary.pdf
